# Supplementary material for: Analysis of Reported Aflatoxin Levels in EU’s Rapid Alert System for Food and Feed (RASFF) Notifications
Source: Foods. 2025 Sep 19;14(18):3250. doi: 10.3390/foods14183250 (PMC12469425; doi:10.3390/foods14183250)
Supplement: Supplementary file 1 [file foods-14-03250-s001.zip]

Archive with 1 entries (1 files):
- foods-3833211-supplementary.pdf
